# Supplementary material for: A Novel L-Shaped Fluorescent Probe for AIE Sensing of Zinc (II) Ion by a DR/NIR Response
Source: Molecules. 2021 Dec 3;26(23):7347. doi: 10.3390/molecules26237347 (PMC8658931; doi:10.3390/molecules26237347)
Supplement: Supplementary file 1 [file molecules-26-07347-s001.zip]

Archive with 1 entries (1 files):
- molecules-1472739-supplementary.pdf
